# Supplementary material for: Gamma Radiation Induced In-Vitro Mutagenesis and Isolation of Mutants for Early Flowering and Phytomorphological Variations in Dendrobium ‘Emma White’
Source: Plants (Basel). 2022 Nov 18;11(22):3168. doi: 10.3390/plants11223168 (PMC9697006; doi:10.3390/plants11223168)
Supplement: Supplementary file 1 [file plants-11-03168-s001.zip]

Archive with 1 entries (1 files):
- plants-1943277-supplementary.pdf
